# Supplementary material for: Isolation and Molecular Characterisation of Respirovirus 3 in Wild Boar
Source: Animals (Basel). 2023 May 30;13(11):1815. doi: 10.3390/ani13111815 (PMC10252080; doi:10.3390/ani13111815)
Supplement: Supplementary file 1 [file animals-13-01815-s001.zip]

Archive with 1 entries (1 files):
- animals-2407649-supplementary.pdf
